# Supplementary material for: Identification of uPAR Variants Acting as ceRNAs in Leukaemia Cells
Source: Cancers (Basel). 2022 Apr 14;14(8):1980. doi: 10.3390/cancers14081980 (PMC9025028; doi:10.3390/cancers14081980)
Supplement: Supplementary file 1 [file cancers-14-01980-s001.zip]

Archive with 1 entries (1 files):
- cancers-1614897-supplementary.pdf
